# Supplementary material for: Rhapontici Radix Extract Inhibits Colorectal Intraepithelial Neoplasia by Regulating the YAP/PI3K-AKT Signaling Pathway: Evidence from Animal Models, Organoids, and Cytological Studies
Source: Biomedicines. 2026 Apr 22;14(5):956. doi: 10.3390/biomedicines14050956 (PMC13204999; doi:10.3390/biomedicines14050956)
Supplement: Supplementary file 1 [file biomedicines-14-00956-s001.zip]

Archive with 1 entries (1 files):
- HPLC-MS_MS.xlsx
