# Supplementary material for: Rhapontici Radix Extract Inhibits Colorectal Intraepithelial Neoplasia by Regulating the YAP/PI3K-AKT Signaling Pathway: Evidence from Animal Models, Organoids, and Cytological Studies
Source: Biomedicines. 2026 Apr 22;14(5):956. doi: 10.3390/biomedicines14050956 (PMC13204999; doi:10.3390/biomedicines14050956)
Supplement: Supplementary file 1 [file biomedicines-14-00956-s001.zip › HPLC-MS_MS.xlsx]

## Sheet: POS
正离子模式下：59种化合物
NO.	名称	分子式	RT(min)	ESI	理论m/z	实际m/z	误差(DB, ppm）	CAS	MS/MS	注释
1	D-proline	C5 H9 N O2	0.784	（M+H)+	116.071	116.071	2.34	344-25-2	70.0656,116.0705,71.0682	D-脯氨酸/氨基酸类(AminoAcids)
2	Histamine	C5 H9 N3	0.862	（M+H)+	112.087	112.087	0.21	51-45-6		组胺
3	2'-Deoxyguanosine	C10 H13 N5 O4	1.068	（M+H)+	268.104	268.104	1.62	961-07-9	136.0619,85.0278,57.0329	2'-脱氧鸟苷
4	Guanine	C5 H5 N5 O	1.223	（M+H)+	152.057	152.056	-3.04	73-40-5	152.0559,135.0296,110.0349	鸟嘌呤
5	Venoterpine	C9 H11 N O	1.479	（M+H)+	150.091	150.092	2.6	17948-42-4	150.0911,108.0437,80.0487	喜树次碱
6	Phenacetin	C10 H13 N O2	1.513	（M+H)+	180.102	180.102	1.89	62-44-2	150.0915,116.0710,144.0654	非那西丁
7	Lupanine	C15 H24 N2 O	1.851	（M+H)+	249.196	249.196	-0.09	550-90-3	249.1954,190.0843,137.0587	羽扇豆碱
8	Sophocarpine	C15 H22 N2 O	2.17	（M+H)+	247.18	247.18	-2.04	145572-44-7	247.1795,234.0983,230.0918	槐果碱
9	Norbergenin	C13 H14 O9	3.099	（M+H)+	315.071	315.071	-0.99	79595-97-4	153.-175,173.1281,81.0330	去甲岩白菜素
10	Kojic acid	C6 H6 O4	3.112	（M+H)+	143.034	143.034	-0.46	501-30-4	143.0335,125.0228,81.0695	曲酸
11	Anhydrosecoisolariciresinol	C20 H24 O5	3.238	（M+Na)+	367.152	367.151	-3.49	29388-33-8	188.0704,229.0965,332.1116	脱水开环异落叶松脂素
12	19-Oxocinobufagin	C26 H32 O7	3.463	（M+Na)+	479.204	479.202	-4.12	24512-59-2	188.0701,205.0968,146.0598	19-氧代华蟾毒精/甾体及其皂苷类(Steroids)
13	Nordihydroguaiaretic acid	C18 H22 O4	4.009	（M+Na)+	325.141	325.141	-1.34	500-38-9	191.0813,307.1282,81.0333	去甲二氢愈创木酸
14	Nepetalacton	C10 H14 O2	4.097	（M+H)+	167.107	167.106	-3.59	21651-62-7	121.0509,118.0861,153.0544	荆芥内酯
15	2,6-Dimethoxy-1,4-benzoquinone	C8 H8 O4	4.28	（M+H)+	169.049	169.049	-0.72	530-55-2	141.0542,169.0485,152.0717	2,6-二甲氧基-对-苯醌
16	Methylcantharidinimide	C11 H15 N O3	4.317	（M+H)+	210.113	210.112	-1.38	76970-78-0	121.0509,163.0389,190.0498	甲基斑蝥胺
17	7-Hydroxychromone	C9 H6 O3	4.54	（M+H)+	163.039	163.039	-0.51	59887-89-7	135.0439,163.0385,117.0330	7-羟基色原酮
18	5-Caffeoylquinic acid	C16 H18 O9	4.552	（M+H)+	355.102	355.103	1.02	906-33-2		新绿原酸/苯丙素类(Phenylpropanoids)/金银花
19	3,4,5-Trimethoxytoluene	C10 H14 O3	4.574	（M+H)+	183.102	183.102	0.92	6443-69-2	99.0441,165.0904,125.0593	3,4,5-三甲氧基甲苯
20	Acetosyringone	C10 H12 O4	4.756	（M+H)+	197.081	197.08	-2.36	2478-38-8		乙酰丁香酮
21	3,4'-Dihydroxy-3',5'-dimethoxypropiophenone	C11 H14 O5	5.729	（M+H)+	227.091	227.092	1.06	136196-47-9	181.0489,140.0459,73.0283	3,4'-二羟基-3',5'-二甲氧基苯丙酮
22	3-O-p-Coumaroylquinic acid	C16 H18 O8	5.778	（M+H)+	339.107	339.108	-0.1	5746-55-4		3-O-对香豆酰基奎宁酸
23	Kaempferol-3-O-robinobioside	C27 H30 O15	5.921	（M+H)+	595.166	595.165	-2	17297-56-2	325.0696,379.0801,427.1001	山柰酚-3-O-刺槐二糖苷
24	1,3-Dicaffeoylquinic acid	C25 H24 O12	6.099	（M+H)+	517.134	517.134	-0.86	30964-13-7		1,3-二咖啡酰奎宁酸/苯丙素类(Phenylpropanoids)/旋覆花
25	Gentiannine	C10 H9 N O2	7.195	（M+H)+	176.071	176.07	-1.84	439-89-4	130.0648,118.0646,158.0593	秦艽甲素/环烯醚萜类(Iridoids)
26	Dihydrowithaferin A	C28 H40 O6	7.313	（M+H)+	473.29	473.289	0.05	5589-41-3	177.1259,299.1628,317.1736	二氢醉茄素A/萜类(Terpenoids)/醉茄
27	Kukoamine A	C28 H42 N4 O6	7.627	（M+Na)+	553.3	553.302	3.1	75288-96-9	371.2211,123.0798,135.0796	地骨皮甲素/生物碱类(Alkaloids)/地骨皮
28	Polypodine B	C27 H44 O8	7.673	（M+H)+	497.311	497.312	2.04	18069-14-2	299.1632,281.1524,189.0891	水龙骨甾酮B
29	Indole-3-carboxaldehyde	C9 H7 N O	8.18	（M+H)+	146.06	146.06	2.04	487-89-8	118.0647,146.0599,91.0537	吲哚-3-甲醛
30	Butyl 4-Hydroxybenzoate	C11 H14 O3	8.278	（M+H)+	195.102	195.101	-1.55	94-26-8		对羟基苯甲酸丁酯/酚类(Phenols)
31	5-Hydroxy-1-tetralone	C10 H10 O2	8.478	（M+H)+	163.075	163.076	1.96	28315-93-7	103.0539,131.0489,132.0514	5-羟基-四氢萘酮
32	(25R)-Spirost-4-en-3,12-dion	C27 H38 O4	9.503	（M+H)+	427.284	427.285	0.8	6875-60-1	97.0647,299.1634,69.0699	蒺藜苷元/甾体类(Steroids)/蒺藜
33	Ajugasterone C	C27 H44 O7	9.809	（M+H)+	481.316	481.318	3.42	23044-80-6	81.0696,299.1633,189.0896	筋骨草甾酮C/甾体及其皂苷类(Steroids)/白头翁
34	Ligustilide	C12 H14 O2	9.923	（M+H)+	191.107	191.107	1.68	4431-01-0	163.1099,111.0432,145.1001	藁本内酯/其他类(Miscellaneous)/川芎
35	5-O-Methylvisamminol	C16 H18 O5	10.368	（M+H)+	291.123	291.122	-1.8	80681-42-1	291.1220,219.0651,273.1118	5-O-甲基维斯阿米醇
36	Oroxylin A-7-O-β-D-glucuronide	C22 H20 O11	11.337	（M+H)+	461.108	461.108	-0.8	36948-76-2		千层纸素A-7-O-β-D-葡萄糖醛酸苷/黄酮类(Flavonoids)/木蝴蝶
37	Primin	C12 H16 O3	11.401	（M+H)+	209.117	209.118	-0.96	15121-94-5	121.0509,195.1375,163.1111	樱草素/醌类(Quinones)
38	Olivetol	C11 H16 O2	11.407	（M+H)+	181.122	181.122	-1.5	500-66-3	163.1122,181.1220,135.1164	橄榄醇
39	Decylic acid vanillylamide	C18 H29 N O3	11.525	（M+H)+	308.222	308.222	-1.18	31078-36-1	290.2117,291.2151,262.2160	癸酸香草酰胺
40	Tomentosin	C15 H20 O3	12.117	（M+H)+	249.149	249.149	1.68	33649-15-9	69.0336,175.1109,231.1366	银胶菊素
41	Ganoderal A	C30 H44 O2	12.523	（M+H)+	437.341	437.343	1.69	104700-98-3	201.1636,191.1782,95.0854	灵芝醛A/三萜类(Triterpenoids)/灵芝
42	β-Elemonic acid	C30 H46 O3	12.533	（M+H)+	455.352	455.353	1.72	28282-25-9	191.1784,201.1633,187.1475	β-榄香酮酸/二萜类(Diterpenoids)/乳香
43	Aurantiamide	C25 H26 N2 O3	14.044	（M+H)+	403.202	403.202	1.32	58115-31-4	105.0336,152.1066,224.1067	橙黄胡椒酰胺/生物碱类(Alkaloids)
44	Sappanone A	C16 H12 O5	14.228	（M+H)+	285.076	285.077	1.97	102067-84-5	285.0745,270.0516,271.0542	苏木酮A
45	Skullcapflavon II	C19 H18 O8	14.434	（M+H)+	375.107	375.108	1.01	55084-08-7	375.1073,345.0600,360.0833	黄芩黄酮II/黄酮类(Flavonoids)
46	Eudesmin	C22 H26 O6	14.53	（M+H)+	387.18	387.18	0.14	526-06-7		桉脂素
47	Capsiate	C18 H26 O4	14.682	（M+H)+	307.19	329.172	-0.48	205687-01-0	57.0331,135.0796,289.1793	辣椒素酯
48	Phytosphingosine	C18 H39 N O3	15.056	（M+H)+	318.3	318.3	0.07	554-62-1	60.0442,282.2782,109.0991	植物鞘氨醇
49	Moracin O	C19 H18 O5	15.178	（M+H)+	327.123	327.123	1	123702-97-6		桑辛素O/其他类(Miscellaneous)
50	Aurantiamide acetate	C27 H28 N2 O4	15.502	（M+H)+	445.212	445.213	1.83	56121-42-7		金色酰胺醇酯/生物碱类(Alkaloids)/圆锥铁线莲
51	Caryophyllene oxide	C15 H24 O	15.667	（M+H)+	221.19	221.19	0.18	1139-30-6	203.1789,95.0853,109.1006	氧化石竹烯
52	Lupiwighteone	C20 H18 O5	16.599	（M+H)+	339.123	339.122	-0.78	104691-86-3		黄羽扇豆魏特酮
53	Pinolenic acid	C18 H30 O2	17.175	（M+H)+	279.232	279.233	2.19	16833-54-8	67.0546,81.0702,95.0856	皮诺敛酸
54	Senkyunolide C	C12 H12 O3	17.823	（M+H)+	205.086	205.086	-0.79	91652-78-7		洋川芎内酯C/其他类(Miscellaneous)/川芎
55	Diisobutyl phthalate	C16 H22 O4	17.874	（M+H)+	279.159	279.16	1.26	84-69-5		邻苯二甲酸二异丁酯
56	N-3-methoxylBenzyllinolenicamide	C26 H39 N O2	19.333	（M+H)+	398.305	398.305	-1.85	383715-23-9	91.0533,108.0804,291.2311	N-间氧基苄基-亚麻酸酰胺/脂肪族类(Aliphatics)/玛卡
57	Cyclopamine	C27 H41 N O2	19.5	（M+H)+	412.321	412.321	-0.98	4449-51-8	122.0954,105.0692,291.2300	环杷明/生物碱类(Alkaloids)/藜芦
58	N-Benzylhexadecanamide	C23 H39 N O	20.134	（M+H)+	346.31	346.31	-2.24	74058-71-2	346.3093,91.0537,57.0688	N-苄基十六烷酰胺/脂肪族类(Aliphatics)/玛卡
59	N-benzyl-heptadecanamide	C24 H41 N O	20.436	（M+H)+	360.326	360.325	-2.38	883715-19-3	122.0953,105.0691,360.3240	N-苄基十七烷酰胺

## Sheet: NEG
负离子模式下：94种
NO.	名称	分子式	RT(min)	ESI	理论m/z	实际m/z	误差(DB, ppm）	CAS	MS/MS	注释
1	L-Fucose	C6 H12 O5	0.73	（M+COOH)-	209.067	209.067	2.46	2438-80-4	85.0293,57.0353,129.0195	L-岩藻糖
2	D-Arabinose	C5 H10 O5	0.756	（M+COOH)-	195.051	195.051	0.45	10323-20-3	75.0093,129.0191,195.0504	D-阿拉伯糖
3	Pyromeconic acid	C5 H4 O3	0.879	（M-H)-	111.009	111.009	3.85	496-63-9	68.9955,111.0080,67.0185	焦袂康酸
4	Stachyose	C24 H42 O21	0.966	（M-H)-	665.215	665.214	-1.06	54261-98-2	179.0542,59.0136,485.1445	水苏糖
5	Mimosine	C8 H10 N2 O4	1.017	（M+COOH)-	243.062	243.062	0.37	500-44-7		含羞草素
6	Succinic acid	C4 H6 O4	1.038	（M-H)-	117.019	177.04	-1.52	110-15-6	73.0297,89.0240,80.0384	琥珀酸/其他类(Miscellaneous)
7	Thymidine	C10 H14 N2 O5	1.922	（M+COOH)-	287.089	287.088	-1.96	50-89-5		胸苷
8	Hydroquinone	C6 H6 O2	2.8	（M-H)-	109.029	109.029	-2.22	123-31-9	109.0290,108.0208,91.0185	对苯二酚/酚类(Phenols)
9	D-Tartaric acid	C4 H6 O6	3.289	（M-H)-	149.009	149.009	-0.52	147-71-7	87.0080,72.9924,149.0092	D-酒石酸
10	Asperulosidic acid methyl ester	C19 H26 O12	4.172	（M-H)-	445.135	445.135	-0.79	14260-99-2	445.1339,113.0242,75.0089	车叶草苷酸甲酯/环烯醚萜类(Iridoids)/白花蛇舌草
11	Phenol	C6 H6 O	4.215	（M-H)-	93.0346	93.0345	-0.54	108-95-2		苯酚
12	Hamamelitannin	C20 H20 O14	4.631	（M-H)-	483.078	483.077	-0.76	469-32-9	169.0145,241.0347,483.0748	金缕梅单宁酸/多酚类(Polyphenols)
13	Eleutherol	C14 H12 O4	4.663	（M+COOH)-	289.072	289.071	-1.59	480-00-2	245.0801,203.0691,159.0433	红葱甲素
14	Quercetin 3-O-β-D-Glucuronide 6''-Methyl Ester	C22 H20 O13	4.69	（M-H)-	491.083	491.083	-0.21	79543-28-5		槲皮素-3-O-葡萄糖醛酸-6"-甲酯
15	Oroxylin A 7-O-beta-D-glucuronide methyl ester	C23 H22 O11	4.902	（M+COOH)-	519.114	519.114	-0.3	82475-01-2		千层纸素A-7-0-β-D-葡萄糖醛酸苷甲酯/黄酮类(Flavonoids)
16	Kaempferol-3-O-robinobioside	C27 H30 O15	4.953	（M-H)-	593.151	593.151	-0.9	17297-56-2	593.1511,239.0566,149.0613	山柰酚-3-O-刺槐二糖苷
17	5,7-Dihydroxycoumarin	C9 H6 O4	5.068	（M-H)-	177.019	177.019	0.83	2732-18-5	177.0187,133.0297,105.0337	5,7-二羟基香豆素
18	Tangshenoside I	C29 H42 O18	5.361	（M+COOH)-	723.235	723.234	-1.77	117278-74-7		党参苷I/其他类(Miscellaneous)/党参
19	14,15-beta-dihydroxyklaineanone	C20 H28 O8	5.372	（M-H)-	395.171	395.171	-0.96	137359-82-1		1,11,12,14,15-五羟基苦木-3-烯-2,16-二酮/二萜类(Diterpenoids)/东革阿里
20	Paeonolide	C20 H28 O12	5.482	（M-H)-	459.151	459.151	-0.51	72520-92-4	113.0236,459.1498,75.0084	丹皮酚原苷/酚类(Phenols)/牡丹皮
21	Coniferin	C16 H22 O8	5.865	（M-H)-	341.124	341.124	-2.06	531-29-3	161.0604,179.0686,117.0701	松柏苷/苯丙素类(Phenylpropanoids)/白附子
22	DL-Mandelic acid	C8 H8 O3	5.959	（M+COOH)-	197.046	197.046	0.48	90-64-2	182.0217,123.0082,166.9973	扁桃酸
23	Nor-torachrysone-8-β-D-gentiobioside	C25 H32 O14	6.105	（M-H)-	555.172	555.172	-0.45		555.1717,414.5861,217.0851	去甲决明酮-8-O-β-D-龙胆二糖苷/其他类(Miscellaneous)/决明子
24	Polypodine B	C27 H44 O8	6.338	（M-H)-	495.296	495.296	-0.26	18069-14-2		水龙骨甾酮B
25	Gymnoside I	C21 H30 O11	6.447	（M+COOH)-	503.177	503.179	2.87	899430-01-4	113.0238,75.0089,503.1761	1-[4-（葡萄糖氧）苄基]-2-异丁基苹果酸/白及
26	Decaffeoyl acteoside	C20 H30 O12	6.604	（M+CH3COOH)-	522.195	521.187	-0.64	61548-34-3		去咖啡酰基类叶升麻苷
27	6''-O-apiosyl-Visammioside	C26 H34 O14	6.687	（M-H)-	569.188	569.189	1.66	2254096-97-2	231.1020,157.0663,75.0090	维斯阿米醇-4'-O-β-D-呋喃芹糖基-(1→6)-β-D-吡喃葡萄糖苷/色酮(Chromones)
28	Mulberroside A	C26 H32 O14	6.718	（M-H)-	567.172	567.172	-0.12	102841-42-9	99.0090,59.0140,113.0236	桑皮苷A/二苯乙烯苷类(Stibeneglucosides)/桑白皮
29	Paeonol	C9 H10 O3	6.904	（M-H)-	165.056	165.055	-1.17	552-41-0	103.0549,119.0503,147.0447	丹皮酚/酚类(Phenols)/牡丹皮
30	Gentiannine	C10 H9 N O2	7.193	（M-H)-	174.056	174.056	-1.39	439-89-4	128.0500,130.0660,116.0502	秦艽甲素/环烯醚萜类(Iridoids)
31	Cichoric acid	C22 H18 O12	7.234	（M-H)-	473.072	473.075	2.91	6537-80-0		菊苣酸/苯丙素类(Phenylpropanoids)/紫锥菊
32	Rubrosterone	C19 H26 O5	7.234	（M+COOH)-	379.176	379.176	-1.27	19466-41-2		红苋甾酮
33	trans-Methyl 4-hydroxycinnamate	C10 H10 O3	7.564	（M+COOH)-	223.061	223.062	1.92	19367-38-5	161.0616,91.0554,163.0394	反式-4-羟基肉桂酸甲酯
34	Azelaic acid	C9 H16 O	7.58	（M+COOH)-	185.118	185.118	-1.8	123-99-9	139.1112,169.0852,128.7230	壬二酸
35	Lactucine	C15 H16 O5	8.05	（M-H)-	275.092	275.093	1.52	1891-29-8		山莴苣素
36	Indole-3-carboxaldehyde	C9 H7 N O	8.173	（M-H)-	144.046	144.046	0.31	487-89-8	144.0453,115.0448,126.0348	吲哚-3-甲醛
37	Przewalskinic acid A	C18 H14 O8	8.431	（M+CH3COOH)-	418.091	417.082	-0.57	136112-75-9		甘西鼠尾草酸甲/木脂素类(Lignans)
38	Nortracheloside	C26 H32 O12	8.472	（M-H)-	535.182	535.184	2.49	33464-78-7		去甲络石苷/木脂素类(Lignans)
39	Naringin dihydrochalcone	C27 H34 O14	8.473	（M-H)-	581.188	581.189	2.21	18916-17-1		柚皮苷二氢查耳酮/查耳酮类(Chalcones)/枳实
40	Euphorbetin	C18 H10 O8	8.571	（M-H)-	353.03	353.03	-1.04	35897-99-5		千金子素/香豆素类(Coumarins)/千金子
41	Ajugasterone C	C27 H44 O7	8.653	（M+CH3COOH)-	540.33	539.323	0.24	23044-80-6	251.1270,173.1181,83.0499	筋骨草甾酮C/甾体及其皂苷类(Steroids)/白头翁
42	Hydrocortisone	C21 H30 O5	8.709	（M+COOH)-	407.207	407.207	-1.67	50-23-7		氢化可的松
43	Timosaponin A1	C33 H54 O8	8.864	（M+CH3COOH)-	638.404	637.395	-1.21	68422-00-4		知母皂苷A1/甾体及其皂苷类(Steroids)/知母
44	Filbertone	C8 H14 O	8.885	（M-H)-	125.097	125.097	1.91	81925-81-7	97.0651,125.0961,57.0340	榛子酮
45	Niga-ichigoside F1	C36 H58 O11	8.946	（M-H)-	665.391	665.39	-0.77	95262-48-9		苦莓苷F1/三萜类(Triterpenoids)
46	Catalposide	C22 H26 O12	9.246	（M-H)-	481.135	481.135	-1.09	6736-85-2	143.0497,71.0142,113.0238	梓苷
47	Minecoside	C25 H30 O13	9.35	（M-H)-	537.161	537.16	-1.99	51005-44-8	295.0586,113.0240,181.0659	米内苷/酚类(Phenols)
48	Nepetalacton	C10 H14 O2	9.516	（M+COOH)-	211.098	211.097	-0.49	21651-62-7	193.0866,211.0965,167.1081	荆芥内酯
49	Epigallocatechin gallate octaacetate	C38 H34 O19	9.755	（M-H)-	793.162	793.163	0.46	148707-39-5	353.0870,179.0344,191.0552	乙酰化表没食子儿茶素没食子酸酯/多酚类(Polyphenols)/茶叶
50	Rabdosiin	C36 H30 O16	9.879	（M-H)-	717.146	717.147	0.89	119152-54-4		咖啡酸四聚体异构体/酚类(Phenols)
51	Huzhangoside D	C64 H104 O30	10.345	（M+COOH)-	1397.66	1397.66	-2.33	96315-53-6	927.4938,928.4953,765.4368	虎掌草皂苷D
52	Fulvotomentoside A	C58 H94 O26	10.514	（M+COOH)-	1251.6	1251.6	-2.47	122739-11-1	781.4374,619.3830,101.0245	黄褐毛忍冬皂苷A/甾体及其皂苷类(Steroids)
53	Pulchinenoside E	C65 H106 O31	10.539	（M-H)-	1381.66	1381.66	-2.22	366814-43-9	911.4998,765.4355,101.0236	白头翁皂苷E/三萜类(Triterpenoids)/白头翁
54	3,4,5-Trimethoxytoluene	C10 H14 O3	10.649	（M+CH3COOH)-	242.116	241.108	0.9	6443-69-2		3,4,5-三甲氧基甲苯
55	Fulvotomentoside B	C57 H92 O25	10.878	（M+CH3COOH)-	1236.61	1235.61	-0.53		765.4410,603.3906,101.0246	黄褐毛忍冬皂苷B/甾体及其皂苷类(Steroids)
56	(+)-Pinoresinol-4-O-β-D-glucopyraside	C26 H32 O11	11.132	（M+COOH)-	565.193	565.192	1.23	69251-96-3	227.1074,113.0240,565.1894	(+)-松脂醇-β-D-吡喃葡萄糖苷/木脂素类(Lignans)/连翘
57	Ciwujianoside A1	C59 H96 O26	11.175	（M-H)-	1219.61	1219.62	1.52	120768-65-2	749.4469,750.4487,469.1553	刺五加苷A1/甾体及其皂苷类(Steroids)/刺五加
58	Oroxylin A-7-O-β-D-glucuronide	C22 H20 O11	11.335	（M-H)-	459.093	459.092	-1.56	36948-76-2		千层纸素A-7-O-β-D-葡萄糖醛酸苷/黄酮类(Flavonoids)/木蝴蝶
59	Olivetol	C11 H16 O2	11.366	（M+COOH)-	225.113	225.113	-1.56	500-66-3	207.1024,181.1233,225.1123	橄榄醇
60	Cauloside D	C53 H86 O22	11.619	（M+COOH)-	1119.56	1119.56	-1.84	12672-45-6	603.3894,469.1546,101.0238	红毛七皂苷D/三萜类(Triterpenoids)/常春藤
61	Bigelovin	C17 H20 O5	11.799	（M+COOH)-	349.129	349.129	-0.4	3668-14-2	219.1378,59.0134,263.0188	锦菊素/其他类(Miscellaneous)
62	Bornyl acetate	C12 H20 O2	11.926	（M+COOH)-	241.144	241.144	-2.79	76-49-3	241.1435,177.1925,177.1295	乙酸龙脑酯/酚类(Phenols)/砂仁
63	Hederacolchiside E	C65 H106 O30	12.081	（M-H)-	1365.67	1365.67	1	33783-82-3	895.5046,896.5079,733.4532	革叶常春藤皂苷E
64	Primin	C12 H16 O3	12.207	（M+CH3COOH)-	268.132	267.124	2.67	15121-94-5		樱草素/醌类(Quinones)
65	Abscisic acid	C15 H20 O4	12.416	（M-H)-	263.129	263.128	-1.59	14375-45-2	263.1284,211.0973,112.9856	脱落酸
66	Bidenoside C	C16 H22 O6	12.697	（M-H)-	309.134	309.134	-1.6	700877-55-0	221.1544,203.1428,237.1467	红花炔苷
67	8-epi-helenalin	C15 H18 O4	13.059	（M-H)-	261.113	261.113	-2.03	97643-91-9		8-表-堆心菊灵
68	Inulicin	C17 H24 O5	13.112	（M+COOH)-	353.161	353.16	-0.9	33627-41-7	291.1600,263.1639,249.1490	旋覆花内酯/倍半萜类(Sesquiterpenoids)/旋覆花
69	Tomentosin	C15 H20 O3	13.592	（M+COOH)-	293.139	293.139	-1.5	33649-15-9	203.1435,231.1386,232.1407	银胶菊素
70	Ergolide	C17 H22 O5	13.749	（M-H)-	305.139	305.139	-1.51	54999-07-4		二氢锦菊素/其他类(Miscellaneous)
71	Ecliptasaponin A	C36 H58 O9	13.853	（M-H)-	633.401	633.399	-2.31	78285-90-2		旱莲苷A/萜类(Terpenoids)/墨旱莲
72	Lucyoside B	C42 H68 O15	14.076	（M-H)-	811.448	811.447	-2.15	91174-19-5	765.4391,603.3851,471.3471	丝瓜甙B/三萜类(Triterpenoids)
73	Pennogenin	C27 H42 O4	14.161	（M+COOH)-	475.307	475.306	-1.79	507-89-1		偏诺皂苷元
74	(-)-Myrtenal	C10 H14 O	14.25	（M+COOH)-	195.103	195.103	2.08	18486-69-6		桃金娘烯醛
75	Skullcapflavon II	C19 H18 O8	14.443	（M-H)-	373.093	373.092	-1.9	55084-08-7	343.0445,328.0206,358.0672	黄芩黄酮II/黄酮类(Flavonoids)
76	Ionone	C13 H20 O	14.491	（M+COOH)-	237.15	237.149	-3.42	8013-90-9	237.1484,59.0134,219.1383	紫罗兰酮
77	Lobetyol	C14 H18 O3	14.571	（M-H)-	233.118	233.118	-2.56	136171-87-4	189.1281,93.0343,81.0339	党参炔醇/其他类(Miscellaneous)/党参
78	Capsiate	C18 H26 O4	14.646	（M-H)-	305.176	305.175	-2.51	205687-01-0	135.0804,249.1485,97.0655	辣椒素酯
79	Isogermafurenolide	C15 H20 O2	14.731	（M+CH3COOH)-	292.168	291.159	-2.69	20267-89-4	229.1594,247.1700,219.1747	异吉马呋内酯
80	Ginsenoside Rh4	C36 H60 O8	14.912	（M-H)-	619.422	619.421	-1.79	174721-08-5		人参皂苷Rh4/三萜类(Triterpenoids)/人参
81	Embelin	C17 H26 O4	15.546	（M+COOH)-	339.181	339.181	-0.63	550-24-3		恩贝酸/醌类(Quinones)/酸藤子
82	Sulfuretin	C15 H10 O5	15.835	（M-H)-	269.046	269.045	-3.18	120-05-8	269.0469,225.0538,241.0501	硫磺菊素
83	Caryophyllene oxide	C15 H24 O	15.921	（M+COOH)-	265.181	265.18	-3.34	1139-30-6	59.0137,265.1801,96.9590	氧化石竹烯
84	Methylnonylketone	C11 H22 O	16.28	（M+COOH)-	215.165	215.165	-4.2	112-12-9	169.1591,215.1630,96.3449	甲基正壬酮/脂肪族类(Aliphatics)/鱼腥草
85	Methyl hexadecanoate	C17 H34 O2	16.474	（M+COOH)-	315.254	315.254	-1.94	112-39-0	315.2526,297.2449,141.1276	棕榈酸甲酯/脂肪族类(Aliphatics)/猫抓草
86	Hinesol	C15 H26 O	16.66	（M+COOH)-	267.197	267.196	-3.81	23811-08-7	267.1957,165.1281,83.0489	茅苍术醇
87	Decylic acid vanillylamide	C18 H29 N O3	16.717	（M-H)-	306.207	306.207	-2.43	31078-36-1	306.2058,288.1945,291.1941	癸酸香草酰胺
88	Neoruscogenin	C27 H40 O4	17.143	（M+COOH)-	473.291	473.289	-3.79	17676-33-4	473.2869,455.2783,474.2909	新鲁斯可皂苷元/甾体及其皂苷类(Steroids)/假叶树
89	Ganoderic acid C1	C30 H42 O7	17.421	（M-H)-	513.286	513.284	-3.49	95311-97-0	469.2932,407.2905,513.2829	灵芝酸C1/三萜类(Triterpenoids)/灵芝
90	Dihydrorotenone	C23 H24 O6	18.305	（M-H)-	395.15	395.15	-0.1	6659-45-6		二氢鱼藤酮/其他类(Miscellaneous)
91	Isovalerylshikonin	C21 H24 O6	18.697	（M-H)-	371.15	371.15	-1.11	76549-35-4		异戊酰紫草素
92	3'-Hydroxylicochalcone A	C21 H22 O5	18.971	（M-H)-	353.139	353.139	-1.88	1381930-98-8	116.9264,353.1377,84.9372	3'-羟基甘草查尔酮A
93	Schisandrone	C21 H24 O5	19.661	（M-H)-	355.155	355.156	1.07	98619-25-1	116.9265,100.9325,311.1650	五味子酮/木脂素类(Lignans)/五味子
94	Monascorubrin	C23 H26 O5	19.798	（M-H)-	381.171	381.17	-2.34	13283-90-4	116.9273,381.1701,84.9366	红曲红素/其他类(Miscellaneous)/红曲
